# Supplementary material for: Core/Double-Sheath Composite Fibers from Poly(ethylene oxide), Poly(L-lactide) and Beeswax by Single-Spinneret Electrospinning
Source: Polymers (Basel). 2022 Nov 21;14(22):5036. doi: 10.3390/polym14225036 (PMC9699041; doi:10.3390/polym14225036)
Supplement: Supplementary file 1 [file polymers-14-05036-s001.zip]

Archive with 1 entries (1 files):
- polymers-2031316-supplementary.pdf
